# Supplementary material for: Molecular Epidemiology of Clostridioides difficile Colonization in Families With Infants
Source: Open Forum Infect Dis. 2024 Jun 10;11(6):ofae299. doi: 10.1093/ofid/ofae299 (PMC11192056; doi:10.1093/ofid/ofae299)
Supplement: ofae299_Supplementary_Data [file ofae299_supplementary_data.zip]

Archive with 3 entries (3 files):
- Marlow OFID Figure S1B.jpg
- Marlow OFID Supplement Corrected Clean 6-11-24.docx
- Marlow OFID Figure S1A.jpg
